# Supplementary material for: Hcp Proteins of the Type VI Secretion System Promote Avian Pathogenic E. coli DE205B (O2:K1) to Induce Meningitis in Rats
Source: Life (Basel). 2022 Aug 31;12(9):1353. doi: 10.3390/life12091353 (PMC9503490; doi:10.3390/life12091353)
Supplement: Supplementary file 1 [file life-12-01353-s001.zip]

Archive with 1 entries (1 files):
- life-1826887-supplementary.pdf
